# Supplementary material for: Anger among Chinese migrants amid COVID-19 discrimination: The role of host news coverage, cultural distance, and national identity
Source: PLoS One. 2021 Nov 16;16(11):e0259866. doi: 10.1371/journal.pone.0259866 (PMC8594835; doi:10.1371/journal.pone.0259866)
Supplement: S1 File — (ZIP) [file pone.0259866.s001.zip]

Archive with 2 entries (2 files):
- S File.docx
- Supporting Figures.zip
